# Supplementary material for: Sweet-Potato-Vine-Based High-Performance Porous Carbon for Methylene Blue Adsorption
Source: Molecules. 2023 Jan 13;28(2):819. doi: 10.3390/molecules28020819 (PMC9867065; doi:10.3390/molecules28020819)
Supplement: Supplementary file 1 [file molecules-28-00819-s001.zip]

Archive with 1 entries (1 files):
- molecules-2144417-supplementary.pdf
